# Supplementary material for: Multi-Site N-glycan mapping study 1: Capillary electrophoresis – laser induced fluorescence
Source: MAbs. 2015 Oct 14;8(1):56–64. doi: 10.1080/19420862.2015.1107687 (PMC4966509; doi:10.1080/19420862.2015.1107687)
Supplement: Szekrenyes et al Supplemental Data [file kmab-08-01-1107687-s001.zip]

Archive with 2 entries (2 files):
- Supplemental-information.pdf
- Supplemental-data.pdf
